# Supplementary material for: The Effect of Sport-Specific Brain Endurance Training on Performance in Elite Orienteering Athletes
Source: Sports (Basel). 2026 Jan 8;14(1):32. doi: 10.3390/sports14010032 (PMC12845864; doi:10.3390/sports14010032)
Supplement: Supplementary file 1 [file sports-14-00032-s001.zip]

Archive with 1 entries (1 files):
- sports-4029836-supplementary.pdf
